# Supplementary material for: Direct Sequencing of 5‐Methylcytosine and 5‐Hydroxymethylcytosine at Single‐Base Resolution Unravels Their Distinct Roles in Alzheimer's Disease
Source: Adv Sci (Weinh). 2025 Jul 16;12(38):e07843. doi: 10.1002/advs.202507843 (PMC12520568; doi:10.1002/advs.202507843)
Supplement: Supplementary file 2 — Supplemental Table S1 [file ADVS-12-e07843-s002.xlsx]

## Sheet: Sheet1
DhMG in our data		Previously reported DhMG in mouse PMID: 27207465	Intersection		Previously reported DhMG in human PMID: 28866733	Intersection
0610030E20Rik		1700001D01Rik	1700025G04Rik		A1BG	A2ml1
0610040J01Rik		1700025G04Rik	1700060C16Rik		A1BG-AS1	Aatk
1110002E22Rik		1700060C16Rik	Aacs		A2ML1	Abca2
1190005I06Rik		2010010A06Rik	Abhd16a		A2ML1-AS1	Abcb9
1200007C13Rik		4833427F10Rik	Abr		A2MP1	Abcc2
1500011B03Rik		Aacs	Adamts14		A4GALT	Abcc8
1600002D24Rik		Abhd16a	Adar		AAAS	Abcg1
1600029O15Rik		Abr	Agap1		AACSP1	Abhd1
1700001K19Rik		Actn4	Agrn		AADACL4	Abhd17a
1700001P01Rik		Adamts14	Ak5		AAMDC	Abhd2
1700003E16Rik		Adar	Ank		AANAT	Abhd8
1700003L19Rik		Adrbk2	Apbb2		AATK	Abl1
1700010K23Rik		Agap1	App		ABCA2	Ablim1
1700011L22Rik		Agrn	Arhgef18		ABCA8	Ablim2
1700013N06Rik		Ak5	Arhgef28		ABCB9	Ablim3
1700016H13Rik		Aldh16a1	Arid1b		ABCC1	Abr
1700018A04Rik		Alox5ap	Bptf		ABCC10	Abtb1
1700022N22Rik		Ank	Cacnb4		ABCC2	Abtb2
1700025B11Rik		Apbb2	Camk2d		ABCC8	Acacb
1700025G04Rik		App	Camk2g		ABCD1	Acadvl
1700030F04Rik		Arhgef18	Capn5		ABCD1P5	Acap3
1700047M11Rik		Arhgef28	Casz1		ABCG1	Acat1
1700052H01Rik		Arid1b	Cdh23		ABCG2	Acd
1700054A03Rik		B430010I23Rik	Chd7		ABHD1	Acin1
1700057H15Rik		Bahd1	Chn2		ABHD12	Acot1
1700060C16Rik		Baiap2l2	Cit		ABHD15	Acot11
1700060O08Rik		Banf2	Cnih3		ABHD15-AS1	Acot7
1700061N14Rik		BC021891	Cotl1		ABHD17A	Acox3
1700063D05Rik		Bptf	Cpne5		ABHD17AP4	Actn1
1700066O22Rik		Cacnb4	Csmd2		ABHD2	Actr2
1700072O05Rik		Camk2d	Ctif		ABHD3	Actr3b
1700084F23Rik		Camk2g	Ctnnbip1		ABHD8	Adam11
1700095A13Rik		Capn5	D5Ertd579e		ABI1	Adam12
1700108F19Rik		Casz1	Dclk1		ABI1P1	Adamts14
1700113H08Rik		Cdh23	Dlgap1		ABL1	Adamts17
1700123O12Rik		Chd7	Dlgap2		ABLIM1	Adamts2
1810012K08Rik		Chn2	Dnah8		ABLIM2	Adamts20
1810018F18Rik		Cit	Dnmt3a		ABLIM3	Adamtsl2
1810020O05Rik		Cldn25	Dok5		ABR	Adap1
1810030O07Rik		Cnih3	Dpysl2		ABTB1	Adcy1
1810055G02Rik		Cotl1	Dst		ABTB2	Adcy2
1810058I24Rik		Cpne5	Elfn1		ABTB3	Adcy5
2010110G14Rik		Csmd2	Eya2		ACACB	Adcy7
2010204K13Rik		Ctif	Fam222b		ACADVL	Adcy9
2210408F21Rik		Ctnnbip1	Foxk2		ACAN	Adcyap1r1
2310008N11Rik		D17Wsu92e	Galnt7		ACAP3	Add1
2310020H05Rik		D5Ertd579e	Glis3		ACAT1	Adgrb1
2310034O05Rik		D8Ertd82e	Grhpr		ACBD4	Adgrb3
2310065F04Rik		Dclk1	Grik3		ACD	Adgrd1
2410124H12Rik		Dlgap1	Grik4		ACE	Adgrl1
2410152P15Rik		Dlgap2	Gsk3b		ACIN1	Afap1
2510009E07Rik		Dnah8	Gtf2i		ACKR2	Aff1
2600014E21Rik		Dnmt3a	Hlf		ACOT1	Aff3
2610028E06Rik		Dok5	Htra1		ACOT11	Agap1
2610035D17Rik		Dpysl2	Igf2bp3		ACOT7	Agap3
2610037D02Rik		Dst	Il33		ACOX3	Ago2
2610307P16Rik		Elfn1	Inpp5a		ACP5	Agpat3
2700049A03Rik		Eya2	Itsn1		ACP7	Agrn
2810001A02Rik		Fam114a1	Kat6b		ACSF3	Ahcyl2
2810021J22Rik		Fam19a5	Kcnd3		ACSL1	Ahdc1
2810039B14Rik		Fam222b	Kif26a		ACSS1	Aifm3
2900026A02Rik		Fbxo6	Lama1		ACSS2	Aip
3100003L05Rik		Foxk2	Lingo1		ACSS3	Ajap1
3110009E18Rik		Galnt7	Lrrc8d		ACTG1	Ak5
4732465J04Rik		Glis3	Mafk		ACTN1	Akap12
4732490B19Rik		Gpr44	Map4		ACTN3	Akt1
4833412C05Rik		Grhl2	Map6		ACTN4	Alas1
4833439L19Rik		Grhpr	Mark1		ACTR2	Aldh18a1
4921539H07Rik		Grik3	Mbp		ACTR3B	Aldh1b1
4930404H11Rik		Grik4	Mta3		ACTR3C	Aldoa
4930405N21Rik		Gsk3b	Myh9		ACTR6	Alpk1
4930414F18Rik		Gtf2i	Myo18a		ACTR8	Alpk2
4930430F21Rik		Hlf	Ndufs2		ADA	Alpk3
4930447A16Rik		Htra1	Nedd4l		ADAM11	Als2cl
4930448A20Rik		Igf2bp3	Nrxn2		ADAM12	Amfr
4930449E18Rik		Il33	Pde10a		ADAM15	Amigo1
4930452A19Rik		Inpp5a	Pnkd		ADAM29	Ampd3
4930467D21Rik		Ints8	Ppm1h		ADAM3A	Amz1
4930470P17Rik		Itsn1	Prickle1		ADAM8	Anapc2
4930477G07Rik		Kat6b	Prkaa1		ADAMTS13	Ank1
4930488N15Rik		Kcnd3	Prkca		ADAMTS14	Ank2
4930500F04Rik		Kcnn1	Rap2a		ADAMTS15	Ank3
4930500H12Rik		Kif26a	Rapgef1		ADAMTS17	Ankrd11
4930516B21Rik		Ktn1	Reep1		ADAMTS2	Ankrd13b
4930519F16Rik		Lama1	Rgl1		ADAMTS20	Ankrd24
4930519K11Rik		Lims1	Rnf145		ADAMTS7	Ankrd27
4930527F14Rik		Lingo1	Rnf157		ADAMTS8	Ankrd44
4930533K18Rik		Lmln	Rptor		ADAMTSL2	Ano1
4930535E02Rik		Lrrc8d	Sash1		ADAMTSL5	Ano2
4930538E20Rik		Lurap1l	Schip1		ADAP1	Ano8
4930546K05Rik		Mafk	Scn1b		ADARB2	Anp32a
4930550C14Rik		Map4	Sema6d		ADARB2-AS1	Ap1s1
4930551I15Rik		Map6	Serinc5		ADCK2	Ap2a1
4930555F03Rik		Mark1	Setbp1		ADCK5	Ap2a2
4930555G21Rik		Mbp	Slc39a11		ADCY1	Ap2b1
4930567H12Rik		Metap1d	Slc7a1		ADCY2	Ap3d1
4930568A13Rik		Mta3	Smarcal1		ADCY3	Apba2
4930578G10Rik		Myh9	Snx29		ADCY5	Apba3
4930579F01Rik		Myo18a	Sppl3		ADCY7	Apbb1
4930579P08Rik		N28178	Sptb		ADCY9	Apbb2
4930591A17Rik		Ndufs2	Sptbn2		ADCYAP1R1	Apc2
4930595O18Rik		Nedd4l	Ssbp3		ADD1	Apod
4931419H13Rik		Nfyb	Ssx2ip		ADGRA1	Appl2
4931431B13Rik		Nrxn2	Stk4		ADGRA1-AS1	Aqp1
4933406J09Rik		Nsmaf	Sulf2		ADGRA2	Arfgap1
4933408J17Rik		Papln	Tanc1		ADGRB1	Arhgap22
4933427D06Rik		Pdcd4	Tbc1d1		ADGRB3	Arhgap26
4933427D14Rik		Pde10a	Tbc1d2b		ADGRD1	Arhgap26
4933427I22Rik		Pml	Tiam1		ADGRD2	Arhgap31
4933428C19Rik		Pnkd	Tnrc6c		ADGRG1	Arhgap35
4933430A20Rik		Pou2f1	Tox2		ADGRL1	Arhgap39
4933430H06Rik		Ppm1h	Trappc9		ADGRL1-AS1	Arhgap4
4933432I03Rik		Prickle1	Uvrag		ADIPOR2	Arhgap8
4933432K03Rik		Prkaa1	Vgll4		ADK	Arhgef10
5031425E22Rik		Prkca	Wdfy3		ADORA2A-AS1	Arhgef10l
5031434O11Rik		Psmb10	Wwox		ADPRHL1	Arhgef17
5031439G07Rik		Rap2a	Zfhx3		ADPRS	Arhgef18
5033403H07Rik		Rapgef1	Zfp516		ADRA1D	Arhgef28
5330416C01Rik		Reep1	Zhx2		ADRM1	Arhgef4
5730403I07Rik		Rgl1			AFAP1	Arhgef7
5730437C11Rik		Rhoj			AFAP1-AS1	Arid4a
5730455P16Rik		Rnf145			AFAP1L1	Arl3
5730522E02Rik		Rnf157			AFF1	Arl6ip4
5830417I10Rik		Rp9			AFF3	Armcx1
6030443J06Rik		Rptor			AFG3L1P	Arpc1a
6030466F02Rik		Sash1			AGAP1	Arpc1b
6030469F06Rik		Schip1			AGAP10P	Arsg
6330403K07Rik		Scn1b			AGAP3	Asap2
6330549D23Rik		Sema6d			AGBL2	Asic2
6430548M08Rik		Serinc5			AGO2	Asphd1
6720468P15Rik		Setbp1			AGPAT2	Ass1
8030423J24Rik		Slc35c1			AGPAT3	Atg16l1
8430426J06Rik		Slc39a11			AGRN	Atg4b
8430430B14Rik		Slc47a2			AHCYL2	Atg4c
9030025P20Rik		Slc7a1			AHDC1	Atg4d
9130019P16Rik		Smarcal1			AHI1-DT	Atosb
9130204K15Rik		Snx29			AHNAK	Atox1
9230114K14Rik		Sppl3			AHRR	Atp11a
9330104G04Rik		Sptb			AIFM1	Atp13a2
9330111N05Rik		Sptbn2			AIFM3	Atp1a2
9330154K18Rik		Ssbp3			AIP	Atp2b2
9330158H04Rik		Ssx2ip			AIRE	Atp2b3
9330179D12Rik		Stard13			AJAP1	Atp2b4
9330198N18Rik		Stk4			AJUBA	Atp8a2
9430021M05Rik		Sulf2			AK5	Atp9a
9430073C21Rik		Tanc1			AK7	Atp9b
9530036O11Rik		Tbc1d1			AKAP1	Atrnl1
9530052E02Rik		Tbc1d2b			AKAP12	Atrx
9530059O14Rik		Tbk1			AKR1B1	Atxn1
9530068E07Rik		Tcea3			AKR7A3	Atxn2
9530082P21Rik		Tiam1			AKT1	Atxn7
9630002D21Rik		Tmod4			AKT2	Auh
9630014M24Rik		Tnrc6c			ALAS1	Auts2
9630028H03Rik		Tox2			ALDH16A1	Axin1
A230001M10Rik		Traf2			ALDH18A1	Azin1
A230056P14Rik		Trappc9			ALDH1B1	B3galt5
A2ml1		Tvp23a			ALDH4A1	B4galnt4
A330033J07Rik		Uvrag			ALDH7A1	B4gat1
A330043C09Rik		Vgll4			ALDOA	Baiap2
A630012P03Rik		Vps26b			ALG1L10P	Baiap3
A630023P12Rik		Wdfy3			ALG1L6P	Banp
A630031M04Rik		Wwox			ALG1L9P	Basp1
A730009L09Rik		Zfhx3			ALG3	Bcar1
A730060N03Rik		Zfp11			ALKBH2	Bcas3
A830018L16Rik		Zfp516			ALLC	Bcl11b
A930017M01Rik		Zfp639			ALOX12	Bcl2l13
Aacs		Zhx2			ALOX12-AS1	Bcl7a
Aagab					ALOX15	Bcl9
Aak1					ALOX5	Bcor
Aamp					ALPK1	Bcr
Aars					ALPK2	Begain
Aatk					ALPK3	Best3
AB041806					ALPL	Bicra
Abat					ALS2CL	Bicral
Abca1					AMBRA1	Bin1
Abca16					AMDHD1	Bin2
Abca2					AMDHD2	Bmp6
Abca3					AMFR	Bnc2
Abca5					AMH	Brat1
Abca9					AMIGO1	Brd1
Abcb10					AMPD3	Brd3
Abcb11					AMZ1	Brd9
Abcb1a					ANAPC2	Brsk2
Abcb1b					ANG	Btrc
Abcb7					ANK1	C1qbp
Abcb9					ANK2	Cachd1
Abcc12					ANK3	Cacna1a
Abcc2					ANKFY1	Cacna1b
Abcc3					ANKH	Cacna1c
Abcc4					ANKK1	Cacna1g
Abcc5					ANKLE1	Cacna1h
Abcc6					ANKRD11	Cacna1i
Abcc8					ANKRD13B	Cacna2d2
Abcd3					ANKRD13C	Cacnb1
Abcf3					ANKRD18B	Cacng2
Abcg1					ANKRD23	Cacng4
Abcg4					ANKRD24	Cacng8
Abhd1					ANKRD26P3	Cactin
Abhd11					ANKRD27	Cadm2
Abhd16a					ANKRD30A	Cadps
Abhd17a					ANKRD33B	Calm3
Abhd17b					ANKRD34C-AS1	Camk1d
Abhd17c					ANKRD37	Camk2b
Abhd2					ANKRD39	Camk2g
Abhd4					ANKRD44	Camk4
Abhd8					ANKRD44-IT1	Camkk1
Abi2					ANKRD54	Camkk2
Abl1					ANKS3	Camsap1
Ablim1					ANKUB1	Camsap2
Ablim2					ANO1	Camta1
Ablim3					ANO2	Camta2
Abr					ANO7	Cap2
Abtb1					ANO8	Capn10
Abtb2					ANO9	Capn12
Acaa1a					ANOS2P	Capn5
Acaa1b					ANP32A	Capzb
Acacb					AOAH	Card10
Acadvl					AP1S1	Card11
Acap2					AP1S3	Carmil2
Acap3					AP2A1	Cask
Acat1					AP2A2	Caskin1
Acbd6					AP2B1	Casz1
Accsl					AP3D1	Cavin1
Acd					AP3M1	Cbfa2t3
Ache					AP3S2	Cbx2
Acin1					AP5B1	Cbx4
Ackr3					AP5Z1	Cbx7
Ackr4					APBA2	Ccdc149
Acly					APBA3	Ccdc6
Aco1					APBB1	Ccdc60
Acot1					APBB2	Ccdc88b
Acot11					APC2	Ccdc88c
Acot7					APLN	Ccdc9
Acot8					APOA5	Ccnd1
Acox1					APOBEC3A	Ccnd3
Acox3					APOD	Ccnl2
Acp1					APOL1	Ccser2
Acp6					APOL4	Ccz1
Acpp					APPL2	Cd247
Acr					AQP1	Cdc34
Acsbg1					AQP10	Cdc42bpa
Acsl3					AQP12B	Cdc42bpb
Acsl4					AQP2	Cdc42ep2
Acsl6					AQP5-AS1	Cdc42ep3
Actn1					ARAP1	Cdh13
Actr10					ARAP3	Cdh15
Actr1a					ARFGAP1	Cdh2
Actr1b					ARFGAP3	Cdh22
Actr2					ARFRP1	Cdh23
Actr3b					ARHGAP15	Cdh4
Acvr1					ARHGAP22	Cdh6
Acvr1b					ARHGAP26	Cdhr2
Adam11					ARHGAP27	Cdk5rap1
Adam12					ARHGAP31	Cds1
Adam2					ARHGAP35	Cdyl
Adam22					ARHGAP39	Cebpb
Adam23					ARHGAP4	Celf2
Adam7					ARHGAP45	Celsr1
Adamts12					ARHGAP5	Celsr2
Adamts14					ARHGAP8	Cep164
Adamts16					ARHGDIG	Cep170b
Adamts17					ARHGEF1	Cerk
Adamts18					ARHGEF10	Cfap46
Adamts19					ARHGEF10L	Cfap57
Adamts2					ARHGEF16	Cfap61
Adamts20					ARHGEF17	Cfap74
Adamts9					ARHGEF18	Cfdp1
Adamtsl1					ARHGEF28	Chchd3
Adamtsl2					ARHGEF34P	Chd2
Adap1					ARHGEF35	Chd5
Adar					ARHGEF35-AS1	Cherp
Adarb1					ARHGEF37	Chid1
Adat1					ARHGEF4	Chka
Adat2					ARHGEF40	Chmp1a
Adck1					ARHGEF5	Chpf
Adcy1					ARHGEF7	Chpf2
Adcy2					ARHGEF7-AS2	Chst8
Adcy5					ARID2	Cilp2
Adcy6					ARID3A	Clasp1
Adcy7					ARID3C	Clasrp
Adcy9					ARID4A	Cldn11
Adcyap1r1					ARIH2	Clec16a
Add1					ARL10	Clic4
Add3					ARL17A	Clip2
Adgra3					ARL17B	Clmn
Adgrb1					ARL3	Clns1a
Adgrb2					ARL5AP4	Clpp
Adgrb3					ARL6IP4	Clptm1
Adgrd1					ARMC1	Clstn3
Adgrf5					ARMC7	Clu
Adgrg3					ARMCX1	Cluh
Adgrl1					ARNILA	Clybl
Adgrl2					ARPC1A	Cmip
Adgrl3					ARPC1B	Cmtm4
Adgrl4					ARPIN-AP3S2	Cngb1
Adipor1					ARPP19P1	Cnih3
Adnp					ARRDC2	Cnksr3
Adora1					ARRDC4	Cnnm2
Adprh					ARSA	Cnot10
Adra1a					ARSG	Cntn2
Adss					ARSI	Cntn3
Aebp2					ART1	Cntnap2
Afap1					ART3	Coa8
Afdn					ARTN	Col18a1
Aff1					ARVCF	Col23a1
Aff3					ASAP2	Col27a1
Afg1l					ASB18	Col4a1
Afg3l1					ASB3	Col4a2
Afg3l2					ASCL5	Col4a3
Agap1					ASIC2	Col5a1
Agap2					ASIC3	Col6a1
Agap3					ASIC4	Col6a2
Agbl1					ASIC4-AS1	Col6a6
Agbl5					ASMTL	Col9a3
Agfg1					ASMTL-AS1	Cope
Aggf1					ASNSP6	Coro1c
Agk					ASPG	Coro7
Ago1					ASPHD1	Cotl1
Ago2					ASPSCR1	Cox19
Agpat3					ASS1	Cpeb3
Agpat4					ASXL2	Cpped1
Agpat5					ATAD3B	Cpt1a
Agps					ATG16L1	Cracd
Agrn					ATG16L2	Cracr2a
Agrp					ATG2A	Crat
Agtpbp1					ATG4B	Creg1
Ahctf1					ATG4C	Creg2
Ahcyl					ATG4D	Crim1
Ahcyl1					ATG9B	Crk
Ahcyl2					ATL3	Crmp1
Ahdc1					ATOH8	Crocc
Ahi1					ATOSB	Crtc1
Ahr					ATOX1	Csmd1
Ahsa1					ATP10A	Csmd2
Ahsa2					ATP11A	Csmd3
AI593442					ATP12A	Csnk1d
Aifm3					ATP13A2	Csnk1e
Aig1					ATP1A2	Csnk1g2
Aim2					ATP2A3	Cspg4
Aip					ATP2B2	Csrnp3
Ajap1					ATP2B3	Ctbp1
Ajm1					ATP2B4	Ctif
Ak1					ATP4A	Ctnna1
AK157302					ATP4B	Ctnna2
Ak5					ATP5F1B	Ctnnd2
Ak8					ATP5MC2	Ctps2
Akap11					ATP5MC2P3	Ctxn1
Akap12					ATP5MC2P4	Cuedc1
Akap13					ATP5ME	Cux1
Akap6					ATP5MF	Cyb561
Akap7					ATP5MF-PTCD1	Cyfip2
Akap8l					ATP5PF	Cygb
Akirin1					ATP6V0E2-AS1	Cystm1
Akna					ATP6V1C2	Cyth1
Aknad1					ATP6V1G1P3	Dab2ip
Akr1a1					ATP8A2	Dag1
Akt1					ATP8B3	Dagla
Akt1s1					ATP9A	Dapk1
Akt2-ps					ATP9B	Dapk2
Akt3					ATPSCKMT	Dazap2
Alas1					ATRNL1	Dbn1
Aldh18a1					ATRX	Dbndd1
Aldh1b1					ATXN1	Dbp
Aldh1l2					ATXN2	Dcaf13
Aldh3a1					ATXN7	Dcaf4
Aldh6a1					AUH	Dcakd
Aldoa					AUTS2	Dcbld1
Aldoart1					AXIN1	Dcbld2
Aldoc					AXL	Dctn3
Alg2					AZIN1	Dda1
Alg5					B3GALT5	Ddah1
Alg9					B3GALT6	Ddx54
Alk					B3GNT9	Deaf1
Alkbh5					B3GNTL1	Def8
Alms1					B4GALNT2	Dennd1a
Alpk1					B4GALNT3	Dennd1b
Alpk2					B4GALNT4	Dennd4b
Alpk3					B4GAT1	Dennd5a
Als2cl					B4GAT1-DT	Dennd6b
Amd1					B9D1	Dgcr6
Amfr					BABAM1	Dgcr8
Amigo1					BAIAP2	Dgkg
Amotl2					BAIAP2L2	Dgki
Ampd3					BAIAP3	Dgkz
Amph					BAK1	Dhrs7b
Amz1					BANP	Dhx30
Amz2					BARHL1	Dip2a
Anapc11					BASP1	Dipk1b
Anapc13					BASP1-AS1	Dis3l2
Anapc16					BBOF1	Dlg1
Anapc2					BCAR1	Dlg4
Anapc5					BCAR1P1	Dlgap1
Anapc7					BCAR1P2	Dlgap2
Angel2					BCAS3	Dlgap4
Angpt2					BCAT2	Dmkn
Angpt4					BCKDK	Dnaaf5
Angptl2					BCL10-AS1	Dnaaf9
Angptl6					BCL11B	Dnah14
Angptl7					BCL2L13	Dnah17
Ank					BCL2L14	Dnah8
Ank1					BCL3	Dnaja2
Ank2					BCL7A	Dnajb11
Ank3					BCL9	Dnajb6
Ankef1					BCL9L	Dnajc11
Ankmy2					BCO1	Dnajc27
Ankrd10					BCOR	Dnajc5
Ankrd11					BCR	Dnlz
Ankrd13a					BCS1L	Dnm1
Ankrd13b					BDH1	Dnmt3a
Ankrd16					BDP1	Dnmt3l
Ankrd24					BEAN1	Dock1
Ankrd26					BEGAIN	Dock8
Ankrd27					BEND7	Dock9
Ankrd28					BEST3	Dok3
Ankrd35					BET1L	Dop1b
Ankrd36					BFSP1	Dot1l
Ankrd40					BGLAP	Dpcd
Ankrd44					BGN	Dpp6
Ankrd46					BHMT2	Dpy19l3
Ankrd52					BICDL1	Dpys
Ankrd55					BICDL2	Drd4
Ankrd9					BICRA	Dscaml1
Anks1					BICRAL	Dstyk
Anks1b					BID	Dtx1
Anks6					BIK	Dtx2
Anln					BIN1	Dtymk
Ano1					BIN2	Dus3l
Ano10					BIRC5	Dusp22
Ano2					BIRC7	Dvl1
Ano3					BMAL1	Dync1h1
Ano6					BMERB1	Ebf1
Ano8					BMP6	Eef1a2
Anp32a					BMP8A	Eepd1
Anp32b-ps1					BMP8B	Efcab6
Antxr1					BMS1P13	Efna3
Anxa11					BMS1P20	Efnb1
Anxa3					BNC2	Efr3b
Anxa6					BOK	Egln2
Aopep					BOLL	Ehbp1
Ap1ar					BORCS8	Eif2ak4
Ap1s1					BORCS8-MEF2B	Eif3b
Ap1s2					BPHL	Eif3h
Ap2a1					BRAT1	Eif3l
Ap2a2					BRCA2	Eif4g1
Ap2b1					BRD1	Eif4g3
Ap2m1					BRD3	Eipr1
Ap3b1					BRD4	Elavl2
Ap3d1					BRD7P4	Elf2
Ap3m1-ps					BRD9	Elfn2
Ap3m2					BRD9P2	Elk4
Ap3s1					BRF1	Ell
Apba1					BRICD5	Elmo1
Apba2					BRSK2	Emc3
Apba3					BRWD1	Eme2
Apbb1					BSG	Eml1
Apbb2					BSG-AS1	Eml2
Apc					BTBD1	Eml4
Apc2					BTBD16	Eml6
Aplp1					BTBD2	Emsy
Apobr					BTNL9	Emx1
Apod					BTRC	Enah
Apoe					BUB1B-PAK6	Engase
Apol9a					BUD31	Entpd3
App					C10orf105	Entr1
Appbp2					C11orf21	Entrep2
Appl2					C11orf68	Epb41l1
Aptx					C12orf4	Epb41l4b
Aqp1					C14orf132	Epc1
Aqp4					C14orf180	Epdr1
Aqr					C14orf93	Epha4
Araf					C15orf62	Ephb1
Arc					C16orf74	Ephb2
Arel1					C16orf91	Ephb3
Arf1					C16orf92	Epn1
Arf2					C16orf95	Epo
Arf3					C19orf25	Erc2
Arf4					C19orf33	Ercc2
Arf6					C1GALT1	Erich1
Arfgap1					C1orf115	Esrrb
Arfgef2					C1orf141	Esrrg
Arfgef3					C1orf159	Etv6
Arglu1					C1orf35	Evi5l
Arhgap10					C1QBP	Evl
Arhgap17					C1QL4	Exoc2
Arhgap19					C1QTNF12	Exoc7
Arhgap20					C1QTNF7	Exosc4
Arhgap21					C1QTNF7-AS1	Ext2
Arhgap22					C1QTNF8	Faah
Arhgap23					C1QTNF9	Fads1
Arhgap24					C1QTNF9-AS1	Fads2
Arhgap26					C20orf202	Fam102a
Arhgap26					C20orf204	Fam120a
Arhgap28					C20orf27	Fam131a
Arhgap29					C22orf15	Fam167a
Arhgap31					C2CD4C	Fam20c
Arhgap32					C2orf69	Fam222a
Arhgap35					C3	Fam222b
Arhgap39					C3orf18	Fam83f
Arhgap4					C3orf33	Fan1
Arhgap44					C4B	Far2
Arhgap6					C4B-AS1	Fasn
Arhgap8					C4orf36	Fbln1
Arhgdia					C4orf45	Fbrsl1
Arhgdib					C4orf48	Fbxl16
Arhgef10					C4orf50	Fbxl18
Arhgef10l					C5AR2	Fbxl2
Arhgef11					C5orf22	Fbxo2
Arhgef12					C5orf47	Fbxo22
Arhgef17					C5orf67	Fbxo31
Arhgef18					C6orf118	Fbxo44
Arhgef19					C6orf132	Fbxw4
Arhgef2					C7orf50	Fbxw5
Arhgef25					C8orf58	Fbxw8
Arhgef26					C8orf82	Fcgrt
Arhgef28					C9orf64	Fendrr
Arhgef3					CA11	Fer
Arhgef4					CA15P1	Fes
Arhgef7					CA5A	Fgd5
Arid1b					CA5B	Fgf12
Arid4a					CA6	Fgf22
Arid5a					CABLES1	Fgfr3
Arid5b					CABLES2	Fhad1
Arl13b					CABP4	Fhit
Arl15					CACFD1	Fhl2
Arl2bp					CACHD1	Fhod3
Arl3					CACNA1A	Fibcd1
Arl4d					CACNA1B	Flcn
Arl6ip4					CACNA1C	Flnc
Arl6ip5					CACNA1C-AS1	Flywch1
Arl8a					CACNA1G	Fmn2
Arl8b					CACNA1H	Fndc3b
Armc2					CACNA1I	Foxk1
Armc5					CACNA1S	Foxk2
Armc9					CACNA2D1	Foxn3
Armcx1					CACNA2D2	Foxp1
Armcx3					CACNA2D4	Foxp4
Armcx6					CACNB1	Foxred1
Arnt2					CACNG2	Frem2
Arntl					CACNG4	Frmd4a
Arpc1a					CACNG8	Fscn1
Arpc1b					CACTIN	Fsd1
Arpc4					CACTIN-AS1	Fstl1
Arpc5					CACYBPP3	Fstl4
Arpc5l					CADM2	Fto
Arpp19					CADPS	Ftx
Arpp21					CALCOCO2	Fzd9
Arrb1					CALM3	Fzr1
Arsg					CALML6	G3bp1
Arx					CALR3	Gabrb3
Arxes1					CAMK1D	Gabrd
Asap1					CAMK2B	Gal3st1
Asap2					CAMK2G	Galnt17
Asb14					CAMK4	Galnt2
Asb2					CAMKK1	Galnt9
Asb6					CAMKK2	Garnl3
Asb7					CAMSAP1	Gas6
Asb8					CAMSAP1-DT	Gas7
Asic1					CAMSAP2	Gcnt2
Asic2					CAMTA1	Gemin5
Asns					CAMTA2	Get1
Asph					CAMTA2-AS1	Gfra1
Asphd1					CAP2	Ggt7
Asrgl1					CAPN10	Gipc1
Ass1					CAPN10-DT	Gipc2
Astn2					CAPN11	Git1
Asxl1					CAPN12	Gle1
Atad2					CAPN15	Gli2
Atcay					CAPN5	Gli3
Atf1					CAPN9	Glis1
Atf2					CAPRIN1	Glis3
Atf6					CAPS	Glt1d1
Atf7ip					CAPZB	Gna11
Atf7ip2					CARD10	Gna12
Atg10					CARD11	Gna13
Atg13					CARD19	Gnai2
Atg16l1					CARD8	Gnal
Atg2b					CARMIL2	Gnao1
Atg4b					CARMIL3	Gnaq
Atg4c					CARNMT1	Gnas
Atg4d					CARNS1	Gnb1
Atg5					CARS1	Gpc1
Atg7					CARS2	Gpc5
Atg9a					CASC15	Gpm6b
Atl2					CASK	Gpr137
Atmin					CASKIN1	Gpr157
Atn1					CASP8	Gpr161
Atosa					CASZ1	Gpr35
Atosb					CATSPER1	Gpr37l1
Atox1					CATSPER2	Gpr68
Atp10d					CATSPERD	Gpx4
Atp11a					CAVIN1	Gramd1a
Atp13a2					CBFA2T3	Gramd4
Atp13a4					CBFB	Greb1
Atp1a1					CBLN3	Grhl1
Atp1a2					CBR1-AS1	Grid1
Atp1a3					CBR3-AS1	Grik3
Atp1b1					CBS	Grik4
Atp1b2					CBX2	Grin1
Atp1b3					CBX4	Grin2a
Atp1b4					CBX7	Grin2d
Atp2a1					CCDC102A	Grina
Atp2a2					CCDC106	Grk2
Atp2b1					CCDC127	Grtp1
Atp2b2					CCDC13	Gse1
Atp2b3					CCDC134	Gsg1l
Atp2b4					CCDC137P	Gtf2ird1
Atp2c1					CCDC138	Gucy1b2
Atp5a1					CCDC13-AS2	Gucy2d
Atp5b					CCDC144BP	H2ax
Atp5c1					CCDC144CP	Hacd3
Atp5d					CCDC149	Haghl
Atp5g2					CCDC154	Hal
Atp5j2					CCDC178	Hcfc1
Atp5o					CCDC181	Hcn2
Atp5pb-ps					CCDC183	Hcn4
Atp6ap2					CCDC183-AS1	Hdac4
Atp6v0a1					CCDC190	Hdac7
Atp6v0b					CCDC194	Hdgfl2
Atp6v0c					CCDC27	Hdhd2
Atp6v0c-ps2					CCDC3	Hdhd5
Atp6v0e					CCDC40	Heatr3
Atp6v0e2					CCDC57	Heatr5a
Atp6v1a					CCDC6	Hectd4
Atp6v1b2					CCDC60	Heg1
Atp6v1e1					CCDC8	Herc2
Atp6v1g2					CCDC88B	Hexim1
Atp8a1					CCDC88C	Hey1
Atp8a2					CCDC88C-DT	Hgs
Atp8b2					CCDC9	Hhat
Atp8b4					CCHCR1	Higd1a
Atp9a					CCL26	Hipk4
Atp9b					CCM2	Hk3
Atrnl1					CCNA1	Hmox2
Atrx					CCNB2	Hnf1a
Atxn1					CCND1	Hnrnph2
Atxn10					CCND3	Hnrnpm
Atxn2					CCNF	Homer3
Atxn2l					CCNK	Hpcal1
Atxn7					CCNL2	Hras
Atxn7l1					CCSER2	Hs2st1
Atxn7l2					CCT3	Hsd17b12
Atxn7l3					CCZ1	Hspa12a
Atxn7l3b					CCZ1B	Hspg2
AU016765					CD109	Htr2a
AU017674					CD109-AS1	Hydin
AU040320					CD151	Iars2
Auh					CD19	Icam5
Aunip					CD247	Id1
Aurkb					CD37	Iffo2
Auts2					CD7	Ift27
Avl9					CD81	Igf2r
Axin1					CD81-AS1	Igfn1
Axin2					CD82	Igsf21
Azin1					CD9	Igsf3
B130046B21Rik					CDC14B	Igsf8
B230214G05Rik					CDC25C	Igsf9
B230219D22Rik					CDC34	Igsf9b
B3galt5					CDC40	Il17b
B3gat1					CDC42BPA	Il17rd
B3gat3					CDC42BPB	Il4i1
B3glct					CDC42BPG	Impa2
B3gnt4					CDC42EP1	Inf2
B430212C06Rik					CDC42EP2	Inpp5a
B4galnt1					CDC42EP3	Insyn1
B4galnt4					CDC5L	Iqcm
B4galt3					CDCA7L	Iqcn
B4galt4					CDH1	Iqsec1
B4galt5					CDH10	Iqsec3
B4galt6					CDH13	Irag2
B4gat1					CDH15	Irf8
B930025P03Rik					CDH16	Irs2
Baalc					CDH2	Isyna1
Babam2					CDH22	Itga11
Bach2					CDH23	Itga6
Bag1					CDH24	Itgb4
Bag2					CDH4	Itpk1
Bahcc1					CDH5	Itpr1
Baiap2					CDH6	Itpr2
Baiap3					CDHR2	Jag2
Bambi					CDHR5	Jakmip1
Banp					CDK11A	Jph3
Bap1					CDK11B	Jup
Barx2					CDK16	Kank1
Basp1					CDK2AP1	Kansl1
Baz1b					CDK5RAP1	Kansl3
Baz2a					CDK7	Katnal2
Baz2b					CDRT15P1	Kazn
BB218582					CDRT15P13	Kbtbd11
Bbln					CDS1	Kcna6
Bbs7					CDYL	Kcnab2
Bbx					CEACAM6	Kcnc1
BC003965					CEBPB	Kcnh1
BC004004					CEBPD	Kcnip1
BC005537					CECR2	Kcnip3
BC006965					CELF2	Kcnj11
BC024139					CELSR1	Kcnj14
BC028471					CELSR1P1	Kcnj5
BC031181					CELSR2	Kcnj6
BC034090					CENPBD1P	Kcnk9
Bcan					CENPX	Kcnma1
Bcar1					CEP112	Kcnn3
Bcar3					CEP131	Kcnq2
Bcas1					CEP135	Kcnq4
Bcas3					CEP164	Kcns3
Bcat1					CEP164P1	Kcnt1
Bckdhb					CEP170B	Kctd13
Bcl11a					CEP295NL	Kctd15
Bcl11b					CEP72	Kctd5
Bcl2l1					CEP72-DT	Kdm2b
Bcl2l13					CEP85	Kdm4b
Bcl2l2					CEPT1	Khnyn
Bcl6					CERCAM	Kif13a
Bcl7a					CERK	Kif13b
Bcl7b					CERS1	Kif16b
Bcl7c					CERS3-AS1	Kif1a
Bcl9					CERS4	Kif26a
Bclaf1					CES1	Kif26b
Bcor					CES3	Kirrel3
Bcorl1					CFAP100	Klc1
Bcr					CFAP100-DT	Klf1
Begain					CFAP251	Klf13
Bend3					CFAP418	Klhdc3
Bend4					CFAP418-AS1	Klhl23
Bend5					CFAP46	Klhl26
Bend6					CFAP57	Klhl29
Best3					CFAP61	Kmt2b
Bex1					CFAP65	Kmt2e
Bex2					CFAP73	Kmt5b
Bex3					CFAP74	Kndc1
Bhlhe40					CFAP91	Kntc1
Bicc1					CFAP95	Ksr1
Bicra					CFAP95-DT	Ksr2
Bicral					CFAP99	Kxd1
Bin1					CFC1B	Lad1
Bin2					CFDP1	Lama1
Blcap					CGAS	Lama5
Blmh					CGB2	Lats2
Bltp2					CGNL1	Ldlr
Bmp1					CGREF1	Ldlrad3
Bmp10					CHADL	Ldlrad4
Bmp2k					CHAF1A	Leng8
Bmp3					CHASERR	Letm1
Bmp4					CHCHD3	Lgi1
Bmp6					CHD2	Lhx2
Bmpr1b					CHD5	Limch1
Bmyc					CHERP	Lims2
Bnc2					CHID1	Lin7a
Bnip3l					CHKA	Lingo1
Bnip5					CHKA-DT	Lipc
Boc					CHKB	Lmo3
Bod1					CHKB-CPT1B	Lmtk3
Bola3					CHMP1A	Lonp2
Bop1					CHMP6	Loxl4
Borcs6					CHPF	Lpin1
Borcs7					CHPF2	Lrp1
Bpgm					CHRAC1	Lrp11
Bpifb5					CHRD	Lrp3
Bpnt2					CHRFAM7A	Lrp6
Bptf					CHRNA4	Lrp8
Braf					CHST13	Lrpap1
Brat1					CHST15	Lrrc3
Brd1					CHST3	Lrrc45
Brd2					CHST5	Lrrc4b
Brd3					CHST8	Lrrc4c
Brd9					CHTF18	Lrrfip2
Bri3bp					CIAO3	Lsm10
Brinp1					CIB2	Lsm6
Brinp2					CIBAR1-DT	Ltbp1
Brox					CICP13	Ltbp2
Brpf3					CICP17	Ltbp4
Brsk1					CICP24	Ly6e
Brsk2					CICP27	Lynx1
Bscl2					CICP6	Lyrm4
Bsdc1					CIDEC	Lztr1
Bsn					CILP2	Lzts3
Bspry					CIRBP	Macrod1
Btbd11					CIRBP-AS1	Macrod2
Btbd3					CKMT2	Mad1l1
Btbd6					CKMT2-AS1	Maff
Btbd7					CKS1BP2	Mafg
Btbd9					CLASP1	Mafk
Btrc					CLASRP	Mag
Bzw1					CLBA1	Maged1
Bzw2					CLCN7	Magi1
C130050O18Rik					CLCNKA	Magi2
C130071C03Rik					CLCNKB	Man2a1
C130074G19Rik					CLDN11	Map1lc3b
C1qa					CLDN15	Map1s
C1qb					CLEC16A	Map2k1
C1qbp					CLEC18B	Map3k12
C1qc					CLEC20A	Map3k13
C1ql1					CLIC1P1	Map3k15
C1ql3					CLIC2	Map3k5
C1qtnf1					CLIC4	Map3k9
C1qtnf4					CLIP2	Map4k2
C230014O12Rik					CLK3	Mapk1ip1l
C230024C17Rik					CLK3P2	Mapk6
C230038L03Rik					CLMN	Mapk8ip1
C230062I16Rik					CLNK	Mapk8ip2
C2cd2l					CLNS1A	Marchf10
C2cd3					CLPP	Mast1
C2cd5					CLPSL1	Mast3
C530044C16Rik					CLPTM1	Maz
C87487					CLPTM1L	Mb21d2
C8b					CLRN1	Mbd3
C9					CLRN1-AS1	Mbnl2
C9orf72					CLSTN3	Mboat2
Cab39					CLU	Mbp
Cab39l					CLUH	Mbtps1
Cabin1					CLUHP3	Mc1r
Cabp1					CLYBL	Mccc1
Cabyr					CMIP	Mcf2l
Cachd1					CMTM4	Mcfd2
Cacna1a					CMTM7	Mcoln1
Cacna1b					CNGB1	Mcu
Cacna1c					CNIH3	Mdga1
Cacna1d					CNIH3-AS1	Mdm4
Cacna1e					CNKSR3	Mecom
Cacna1g					CNN2	Med12l
Cacna1h					CNNM2	Med25
Cacna1i					CNOT10	Meg3
Cacna2d2					CNOT3	Megf11
Cacna2d3					CNOT6	Mei1
Cacnb1					CNST	Mfsd6
Cacnb2					CNTN2	Mgat3
Cacnb3					CNTN3	Mgll
Cacnb4					CNTN4	Mgmt
Cacng2					CNTNAP2	Mgrn1
Cacng3					COA1	Mical2
Cacng4					COA8	Mical3
Cacng6					COBL	Micall1
Cacng7					COCH	Micu1
Cacng8					COG1	Micu3
Cactin					COG8	Midn
Cadm1					COL16A1	Mier2
Cadm2					COL18A1	Miga2
Cadm3					COL18A1-AS2	Mink1
Cadm4					COL20A1	Mir100hg
Cadps					COL21A1	Mir132
Calb1					COL23A1	Mir99ahg
Calb2					COL26A1	Mlc1
Cald1					COL27A1	Mllt1
Calm1					COL4A1	Mmp17
Calm3					COL4A2	Mnt
Caln1					COL4A2-AS1	Mob2
Calr					COL4A3	Mob3b
Calr4					COL4A5	Morn1
Caly					COL4A6	Mpped1
Camk1d					COL5A1	Mprip
Camk1g					COL6A1	Mroh1
Camk2a					COL6A2	Mrtfa
Camk2b					COL6A6	Msi2
Camk2d					COL7A1	Msra
Camk2g					COL9A2	Msrb3
Camk2n1					COL9A3	Mta1
Camk4					COLEC11	Mtcl1
Camkk1					COMMD4P1	Mtf1
Camkk2					COMT	Mthfd1l
Camkmt					COPB2-DT	Mtmr7
Camkv					COPE	Mtrfr
Camsap1					COPS5P1	Mtss2
Camsap2					COQ10B	Mtus2
Camta1					CORO1B	Muc5b
Camta2					CORO1C	Mvb12b
Cand1					CORO7	Myh7b
Cand2					CORO7-PAM16	Myh9
Cant1					COTL1	Mylk
Cap1					COTL1P1	Myo16
Cap2					COX10-DT	Myo18a
Capn1					COX19	Myo1c
Capn10					CPAMD8	Myo3b
Capn12					CPEB3	Myom2
Capn13					CPLX1	Myt1l
Capn3					CPNE7	Nacc2
Capn5					CPPED1	Nat14
Capn6					CPQ	Nav1
Capn8					CPSF1	Nav2
Capzb					CPT1A	Nbea
Car10					CPT1B	Nbeal2
Car12					CPXM2	Nbl1
Car2					CPZ	Ncan
Card10					CR1	Nckap1
Card11					CR1L	Ncln
Carlr					CRABP1	Ncor2
Carmil1					CRACD	Ncs1
Carmil2					CRACR2A	Ndrg4
Cask					CRACR2B	Ndst1
Caskin1					CRAMP1	Ndufa10
Casp7					CRAT	Ndufa13
Casr					CRB2	Ndufa9
Castor2					CRB3	Ndufs7
Casz1					CRBN	Nedd9
Cat					CREB3L2	Nek6
Catspere2					CREBBP	Nek7
Cav3					CREG1	Nelfa
Cavin1					CREG2	Nell1
Cavin3					CRELD2	Neto1
Cbarp					CREM	Nf2
Cbfa2t2					CRIM1	Nfatc1
Cbfa2t3					CRIP1	Nfatc2
Cbl					CRIP1P3	Nfia
Cblb					CRISPLD2	Nfic
Cbx2					CRK	Nfix
Cbx3-ps6					CRLF1	Ngef
Cbx4					CRMP1	Niban2
Cbx6					CROCC	Ninj2
Cbx7					CROCC2	Nipsnap1
Cby1					CROCCP2	Nipsnap2
Ccbe1					CROCCP3	Nisch
Ccdc12					CROCCP5	Nlgn2
Ccdc120					CRTC1	Nmnat3
Ccdc121rt1					CRYAA	Nol4l
Ccdc124					CRYBG2	Nomo1
Ccdc126					CRYL1	Notch1
Ccdc130					CRYZL2P	Npas2
Ccdc149					CRYZL2P-SEC16B	Npas3
Ccdc162					CSAD	Npepl1
Ccdc169					CSK	Nphp4
Ccdc171					CSMD1	Nploc4
Ccdc175					CSMD2	Nptx1
Ccdc177					CSMD3	Nr1i2
Ccdc186					CSNK1D	Nr2f6
Ccdc192					CSNK1E	Nr3c2
Ccdc22					CSNK1G2	Nrbp1
Ccdc25					CSNK1G2-AS1	Nrn1
Ccdc28a					CSNK1G2P1	Nrn1l
Ccdc30					CSPG4	Nrxn1
Ccdc32					CSPG4P11	Nrxn2
Ccdc33					CSPG4P12	Nsd3
Ccdc34					CSRNP3	Nsmce2
Ccdc38					CSRP3-AS1	Nsmf
Ccdc43					CST12P	Nsun2
Ccdc50					CSTB	Ntm
Ccdc51					CSTL1	Ntmt1
Ccdc6					CT45A11P	Ntn1
Ccdc60					CTAG2	Ntn4
Ccdc65					CTBP1	Numbl
Ccdc69					CTBP1-DT	Nup50
Ccdc71					CTBP2	Nutf2
Ccdc85c					CTD-2194D22.4	Nxn
Ccdc88b					CTDSP1	Oaz1
Ccdc88c					CTF1	Ogdh
Ccdc9					CTIF	Olfm1
Ccdc91					CTNNA1	Olfm2
Ccdc93					CTNNA1-AS1	Opcml
Cck					CTNNA2	Oprm1
Cckar					CTNND2	Orai2
Ccl27a					CTPS2	Osbp
Ccnb3					CTRB1	Osbpl10
Ccnd1					CTRB2	Osbpl2
Ccnd2					CTTN-DT	Osbpl3
Ccnd3					CTU2	Osbpl5
Ccndbp1					CTXN1	Osbpl6
Ccni					CUBNP2	Ostm1
Ccnj					CUEDC1	Otof
Ccnl2					CUL5	Otog
Ccnt1					CUX1	Otub1
Ccnt2					CXCL12	Otud7a
Ccpg1					CXCR2P1	Otulin
Ccsap					CYB561	P4ha2
Ccser2					CYB5D2	Pabpc1
Cct4					CYB5R3	Pabpc4
Cct5					CYBA	Pacrg
Ccz1					CYBRD1	Pacsin1
Cd2					CYFIP2	Pak4
Cd247					CYGB	Pakap
Cd2bp2					CYP11B1	Pakap
Cd300lg					CYP21A2	Pakap
Cd44					CYP26B1	Palld
Cd47					CYP2D6	Palm
Cd80					CYP2D7	Paqr5
Cd83					CYP2D8P	Parva
Cd99l2					CYP2E1	Parvb
Cda					CYP2T3P	Patj
Cdc123					CYP2W1	Pax2
Cdc14a					CYP4F12	Pax5
Cdc16					CYP7B1	Pax6
Cdc23					CYS1	Pax7
Cdc34					CYSRT1	Pbx1
Cdc37					CYSTM1	Pcbp3
Cdc42					CYTH1	Pcgf3
Cdc42bpa					CYTH2	Pcgf5
Cdc42bpb					CYTH4	Pclo
Cdc42ep2					D2HGDH	Pcnt
Cdc42ep3					DAB2IP	Pcsk6
Cdc42ep4					DACH2	Pcsk9
Cdc42se1					DAG1	Pcyox1
Cdc42se2					DAGLA	Pde10a
Cdc6					DAGLB	Pde4a
Cdc7					DAPK1	Pde4dip
Cdca7					DAPK2	Pde9a
Cdh11					DAPK3	Pdgfa
Cdh13					DARS2	Pdgfb
Cdh15					DAZAP2	Pdia5
Cdh18					DBN1	Pdia6
Cdh2					DBNDD1	Pdpk1
Cdh22					DBP	Pdss2
Cdh23					DCAF13	Pdxk
Cdh4					DCAF15	Pdzd2
Cdh6					DCAF4	Pdzd4
Cdhr2					DCAKD	Pebp4
Cdhr3					DCBLD1	Pemt
Cdin1					DCBLD2	Pepd
Cdk10					DCC	Pex14
Cdk14					DCP1B	Pfdn1
Cdk17					DCTN3	Pfkfb4
Cdk19					DCUN1D1	Pfkl
Cdk4					DCXR	Pfkp
Cdk5r1					DCXR-DT	Pgbd5
Cdk5rap1					DDA1	Pgghg
Cdk5rap2					DDAH1	Phactr2
Cdk8					DDC	Phactr3
Cdk9					DDX11L2	Phc2
Cdkal1					DDX11L8	Phf12
Cdkl1					DDX27	Phf13
Cdkl3					DDX49	Phf2
Cdkl4					DDX51	Phf21b
Cdkn1b					DDX54	Phkg2
Cdkn2aipnl					DDX59	Phrf1
Cdon					DEAF1	Phyhip
Cdr2l					DECR2	Piezo1
Cds1					DEF8	Pigu
Cds2					DEFB108B	Pink1
Cdv3-ps					DENND10	Pip5k1c
Cdyl					DENND1A	Pitpna
Cdyl2					DENND1B	Pitpnc1
Cebpb					DENND1C	Pitpnm1
Cebpg					DENND2A	Pitpnm2
Cela1					DENND3	Pkd1
Celf1					DENND4A	Pknox1
Celf2					DENND4B	Pknox2
Celf4					DENND4C	Plce1
Celf5					DENND5A	Plcg2
Celsr1					DENND6B	Plch2
Celsr2					DEPP1	Plcl1
Celsr3					DFFBP1	Plcl2
Cemip					DGAT2L7P	Pld3
Cemip2					DGCR2	Plec
Cend1					DGCR6	Plekha5
Cenpc1					DGCR6L	Plekha6
Cep104					DGCR8	Plekhg1
Cep120					DGKA	Plekhh2
Cep152					DGKD	Plekhm2
Cep162					DGKG	Plin5
Cep164					DGKI	Pllp
Cep170b					DGKQ	Plpbp
Cep350					DGKZ	Plxna4
Cep43					DGUOK-AS1	Plxnb1
Cep63					DHH	Plxnd1
Cep70					DHRS12	Pmepa1
Cep95					DHRS2	Pmfbp1
Cerk					DHRS3	Pnpla7
Cerkl					DHRS4	Podxl2
Cerox1					DHRS4-AS1	Pofut2
Cers2					DHRS4L2	Polg
Cers3					DHRS7B	Poll
Cers6					DHX15	Polr2a
Cert1					DHX30	Polrmt
Ces1a					DHX33	Pou6f1
Cfap43					DHX33-DT	Ppara
Cfap46					DHX34	Ppcdc
Cfap53					DHX38	Ppfia3
Cfap54					DHX9	Ppil2
Cfap57					DIAPH2	Ppm1b
Cfap61					DIP2A	Ppp1ca
Cfap74					DIP2C	Ppp1r12c
Cfap77					DIPK1B	Ppp1r16b
Cfdp1					DIRC3	Ppp1r1c
Cfl2					DIS3L2	Ppp1r37
Cflar					DIS3L2P1	Ppp1r9b
Cga					DLD	Ppp2r2b
Chaf1b					DLEU1	Ppp2r2c
Chat					DLG1	Ppp2r5d
Chchd2l					DLG1-AS1	Prcd
Chchd2-ps					DLG4	Prdm11
Chchd3					DLGAP1	Prdm16
Chd1l					DLGAP2	Prelid3a
Chd2					DLGAP4	Prex1
Chd3					DLL1	Prickle2
Chd4					DMD	Prkag2
Chd5					DMGDH	Prkar1b
Chd6					DMKN	Prkar2b
Chd7					DMRT1	Prkca
Chd8					DNAAF5	Prkcb
Chd9					DNAAF9	Prkce
Cherp					DNAH1	Prkcz
Chga					DNAH14	Prkg1
Chgb					DNAH17	Prkn
Chid1					DNAH17-AS1	Prmt2
Chit1					DNAH5	Prmt8
Chka					DNAH8	Prom2
Chl1					DNAH9	Proser2
Chmp1a					DNAI3	Prpf4b
Chmp3					DNAJA2	Prpf8
Chmp4b					DNAJA2-DT	Prrc2a
Chmp5					DNAJB11	Prrt2
Chmp7					DNAJB12	Prrx2
Chn1					DNAJB6	Prxl2b
Chn1os3					DNAJC11	Psd3
Chn2					DNAJC17	Pstpip1
Chpf					DNAJC22	Pstpip2
Chpf2					DNAJC27	Ptbp1
Chrna5					DNAJC27-AS1	Ptgfr
Chrnb2					DNAJC5	Ptk7
Chst1					DNASE1L2	Ptp4a3
Chst10					DNASE2	Ptpn14
Chst11					DND1	Ptpn5
Chst12					DND1P1	Ptpre
Chst2					DNLZ	Ptprf
Chst8					DNM1	PTPRG
Chsy1					DNM1P46	Ptprm
Ciao2b					DNM1P50	Ptprn2
Cib4					DNM1P51	Ptprs
Cic					DNMT3A	Puf60
Cilk1					DNMT3L	Pvt1
Cilp2					DOC2A	Pxdc1
Cipc					DOCK1	Pxn
Cir1					DOCK8	Pygb
Cisd1					DOCK9	Pygo1
Cisd2					DOCK9-DT	R3hdm4
Cit					DOK3	Rab11fip3
Ciz1					DOK4	Rab11fip4
CJ186046Rik					DOK7	Rab20
CK137956					DOP1B	Rab35
Ckb					DOT1L	Rab3a
Clasp1					DPAGT1	Rab40c
Clasrp					DPCD	Rad51b
Clcn3					DPF1	Raf1
Clcn5					DPH7	Rai1
Clcn6					DPP10	Ralgds
Cldn11					DPP10-AS1	Ranbp3
Cldn14					DPP3-DT	Rangap1
Cldn5					DPP6	Rap1gap
Cldn8					DPP7	Rap1gap2
Cldnd1					DPP8	Rapgef1
Clec16a					DPP9	Rapgef2
Clec2l					DPP9-AS1	Raph1
Clic4					DPPA3P1	Rasa3
Clic5					DPPA5P4	Rasal1
Clip1					DPY19L3	Rasgef1a
Clip2					DPY19L3-DT	Rasip1
Clip4					DPYS	Rassf2
Clmn					DPYSL4	Rb1
Clmp					DRAIC	Rbck1
Clns1a					DRAM1	Rbfox1
Clock					DRAM2	Rbfox3
Clpb					DRAP1	Rbms1
Clpp					DRAXIN	Rcc2
Clptm1					DRD4	Reck
Clrn3					DSCAML1	Reep6
Clstn1					DSPP	Rela
Clstn2					DSTYK	Repin1
Clstn3					DTNBP1	Rer1
Clta					DTX1	Rere
Cltc					DTX2	Retreg1
Clu					DTX2P1	Rev3l
Cluh					DTX2P1-UPK3BP1-PMS2P11	Rexo1
Clvs1					DTYMK	Rfx1
Clybl					DUOX1	Rfx8
Cmas					DUS1L	Rfxank
Cmip					DUS3L	Rgl1
Cmpk1					DUSP13	Rgma
Cmss1					DUSP22	Rgs6
Cmtm4					DUSP5P1	Rhcg
Cmya5					DUSP8	Rhot2
Cnbp					DUX4L16	Rimbp2
Cndp2					DUX4L19	Ripor2
Cnga1					DUX4L29	Rmdn2
Cnga3					DVL1	Rmnd1
Cngb1					DYNC1H1	Rnf112
Cnih2					DYNC2I1	Rnf130
Cnih3					DYNLT2B	Rnf166
Cnksr2					DYRK1B	Rnf208
Cnksr3					EBF1	Rnf223
Cnnm1					EBF4	Rnf24
Cnnm2					EBNA1BP2	Rnf44
Cnot1					ECEL1P1	Rnft2
Cnot10					ECI1	Ror2
Cnp					ECI1-AS1	Rora
Cnr1					EDAR	Rpgrip1l
Cntfr					EDC4	Rph3a
Cntln					EDF1	Rpn1
Cntn1					EDN2	Rprd2
Cntn2					EEF1A1-AS1	Rps6ka2
Cntn3					EEF1A1P45	Rptor
Cntnap2					EEF1A2	Rraga
Cntnap4					EEF1D	Rreb1
Cntnap5b					EEPD1	Rrp7a
Cntrobos					EFCAB6	Rsph14
Coa3					EFCAB9	Rtf1
Coa8					EFHC1	Rtn1
Coasy					EFNA2	Rtn4r
Cobll1					EFNA3	Rtn4rl1
Cog3					EFNA4	Rubcn
Cog5					EFNA4-EFNA3	Runx2
Col13a1					EFNB1	Rusc2
Col14a1					EFR3B	Rxra
Col15a1					EFS	Ryr2
Col17a1					EGFL7	Samd8
Col18a1					EGLN2	Sardh
Col23a1					EHBP1	Sash1
Col25a1					EHBP1L1	Satb2
Col27a1					EHD1	Saxo1
Col4a1					EHMT1	Sbf1
Col4a2					EIF2AK3	Scara3
Col4a3					EIF2AK3-DT	Scfd2
Col5a1					EIF2AK4	Scly
Col6a1					EIF2B5	Scyl1
Col6a2					EIF3B	Sdccag8
Col6a6					EIF3C	Sdf4
Col9a1					EIF3G	Sdk1
Col9a3					EIF3H	Sdk2
Commd1b					EIF3L	Sec14l1
Copa					EIF4A2P1	Sel1l3
Cope					EIF4E	Selenoo
Copg1					EIF4G1	Sema6a
Cops2					EIF4G3	Sema6b
Cops5					EIPR1	Septin8
Cops8					ELAVL2	Serinc5
Coq10a					ELF1	Setd3
Coq7					ELF2	Sgta
Corin					ELFN2	Sh3d19
Coro1a					ELFN2	Sh3pxd2a
Coro1c					ELK4	Sh3rf3
Coro2a					ELL	Sh3tc1
Coro2b					ELMO1	Shank2
Coro6					ELOB	Shank3
Coro7					ELOVL7	Shb
Cotl1					EMC3	Shc2
Cox10					EMCN	Shisal1
Cox17					EME2	Shroom1
Cox18					EMILIN3	Shtn1
Cox19					EML1	Sin3b
Cox4i1					EML2	Sipa1l1
Cox5b-ps					EML2-AS1	Sipa1l3
Cox6b1					EML3	Sirpa
Cox6c2					EML4	Sirt6
Cox7a2l					EML6	Sirt7
Cpe					EMSY	Ski
Cpeb3					EMSY-DT	Skil
Cped1					EMX1	Slc12a8
Cplx2					EMX2OS	Slc16a5
Cplx3					EN2-DT	Slc16a6
Cplx4					ENAH	Slc17a7
Cpm					ENGASE	Slc1a7
Cpn1					ENO3	Slc22a2
Cpne1					ENOSF1	Slc22a3
Cpne4					ENPP7	Slc23a2
Cpne5					ENPP7P10	Slc25a12
Cpne6					ENPP7P5	Slc25a23
Cpne9					ENSA	Slc27a1
Cpox					ENSG00000093100	Slc29a4
Cpped1					ENSG00000100101	Slc2a6
Cpt1a					ENSG00000131152	Slc37a1
Cpt1c					ENSG00000141979	Slc38a9
Cracd					ENSG00000142539	Slc39a11
Cracdl					ENSG00000167807	Slc43a2
Cracr2a					ENSG00000170089	Slc45a1
Cradd					ENSG00000173366	Slc45a4
Crat					ENSG00000176320	Slc48a1
Crb1					ENSG00000176349	Slc66a2
Creb5					ENSG00000176868	Slc6a11
Crebl2					ENSG00000177359	Slc6a6
Creg1					ENSG00000178715	Slc7a10
Creg2					ENSG00000188897	Slc7a5
Creld1					ENSG00000197813	Slc8a2
Crim1					ENSG00000198106	Slc9a9
Crip2					ENSG00000198211	Slco3a1
Crk					ENSG00000200072	Slco5a1
Crkl					ENSG00000203335	Slit3
Crls1					ENSG00000203392	Smad6
Crmp1					ENSG00000203472	Smad7
Crocc					ENSG00000203546	Smap2
Crot					ENSG00000203900	Smarca2
Crtac1					ENSG00000203987	Smarca4
Crtap					ENSG00000204398	Smarcd3
Crtc1					ENSG00000204814	Smc5
Crtc3					ENSG00000205018	Smco4
Cry1					ENSG00000205037	Smg6
Cry2					ENSG00000205236	Smim12
Cryab					ENSG00000205890	Smim7
Crybg3					ENSG00000206090	Smpd4
Cryzl2					ENSG00000206356	Smyd3
Csde1					ENSG00000206567	Snap47
Cse1l					ENSG00000213121	Snapc4
Csmd1					ENSG00000213561	Snn
Csmd2					ENSG00000213779	Snph
Csmd3					ENSG00000214248	Snx17
Csnk1a1					ENSG00000214650	Snx18
Csnk1d					ENSG00000214776	Snx29
Csnk1e					ENSG00000215023	Snx31
Csnk1g2					ENSG00000215154	Soga1
Csnk1g3					ENSG00000215156	Sorbs1
Csnk2a1-ps3					ENSG00000215288	Sorcs1
Csnk2a2					ENSG00000215692	Sorcs2
Cspg4					ENSG00000216775	Sox5
Cspg5					ENSG00000217455	Spata13
Cspp1					ENSG00000217612	Spata20
Csrnp1					ENSG00000217801	Spats2l
Csrnp2					ENSG00000218426	Spef1
Csrnp3					ENSG00000219384	Speg
Csrp1					ENSG00000220256	Spire1
Cst3					ENSG00000220702	Spire2
Cstf1					ENSG00000223379	Spock1
Cstpp1					ENSG00000223390	Spock2
Ctbp1					ENSG00000223446	Spon2
Ctcf					ENSG00000223598	Spred2
Ctcfl					ENSG00000223691	Spsb1
Ctdp1					ENSG00000223716	Spsb3
Ctdsp2					ENSG00000223946	Sptb
Ctdspl					ENSG00000223967	Sptbn1
Ctf2					ENSG00000224027	Sptbn4
Ctif					ENSG00000224079	Sptlc1
Ctnna1					ENSG00000224090	Sptlc2
Ctnna2					ENSG00000224132	Sqstm1
Ctnna3					ENSG00000224269	Src
Ctnnal1					ENSG00000224280	Srebf1
Ctnnb1					ENSG00000224334	Srebf2
Ctnnbip1					ENSG00000224413	Srrm3
Ctnnbl1					ENSG00000224848	Srxn1
Ctnnd2					ENSG00000224886	Ss18l1
Ctns					ENSG00000224888	Ssbp3
Ctps					ENSG00000224905	Sstr4
Ctps2					ENSG00000224985	Ssu72
Ctrc					ENSG00000225146	St3gal1
Ctsb					ENSG00000225208	St3gal2
Ctsd					ENSG00000225218	St3gal5
Ctse					ENSG00000225300	St6gal1
Cttn					ENSG00000225407	St6galnac3
Ctxn1					ENSG00000225703	St6galnac6
Ctxnd2					ENSG00000225718	Stab1
Cuedc1					ENSG00000225819	Stac2
Cul3					ENSG00000225864	Stap2
Cul9					ENSG00000225889	Stk10
Cux1					ENSG00000226063	Stk11
Cux2					ENSG00000226141	Stk24
Cwc22					ENSG00000226471	Stk25
Cx3cl1					ENSG00000226576	Stk32c
Cx3cr1					ENSG00000226605	Stub1
Cxadr					ENSG00000226849	Stx16
Cxcl14					ENSG00000226900	Stx1b
Cyb561					ENSG00000226945	Sufu
Cyb5b					ENSG00000227076	Sulf2
Cyc1					ENSG00000227307	Sun1
Cyfip1					ENSG00000227364	Sun2
Cyfip2					ENSG00000227370	Sympk
Cygb					ENSG00000227444	Syn2
Cyld					ENSG00000227479	Syn3
Cyp17a1					ENSG00000227519	Syndig1l
Cyp27b1					ENSG00000227728	Syne3
Cyp2u1					ENSG00000227755	Syngr3
Cyp39a1					ENSG00000227757	Syt12
Cyp46a1					ENSG00000227766	Syt2
Cyp4f17					ENSG00000227775	Syt6
Cyp51					ENSG00000227803	Syt7
Cyria					ENSG00000227958	Syvn1
Cyrib					ENSG00000228008	Tacc1
Cystm1					ENSG00000228170	Taf4
Cyth1					ENSG00000228172	Tafa5
Cyth3					ENSG00000228201	Taok2
Cytl1					ENSG00000228222	Taok3
D030025E07Rik					ENSG00000228327	Tapt1
D030068K23Rik					ENSG00000228334	Tas1r3
D16Ertd472e					ENSG00000228361	Tbc1d1
D430041D05Rik					ENSG00000228395	Tbc1d16
D5Ertd579e					ENSG00000228549	Tbc1d2
D5Ertd615e					ENSG00000228613	Tbc1d22a
D630045J12Rik					ENSG00000228689	Tbc1d9
D6Ertd474e					ENSG00000228804	Tbc1d9b
D7Ertd443e					ENSG00000228940	Tbx5
D830026I12Rik					ENSG00000228998	Tbxas1
D930020B18Rik					ENSG00000229021	Tceal3
Daam1					ENSG00000229064	Tcerg1l
Daam2					ENSG00000229112	Tcf20
Dab1					ENSG00000229212	Tcf25
Dab2ip					ENSG00000229257	Tcof1
Dact2					ENSG00000229313	Tcp11
Dact3					ENSG00000229382	Tdg
Dad1					ENSG00000229672	Tdrd3
Dag1					ENSG00000229722	Tecpr2
Dagla					ENSG00000229751	Tef
Dalrd3					ENSG00000229848	Tenm3
Dap					ENSG00000229960	Tenm4
Dap3					ENSG00000230021	Terf2
Dapk1					ENSG00000230163	Tet2
Dapk2					ENSG00000230186	Tet3
Dazap1					ENSG00000230286	Tfap2a
Dazap2					ENSG00000230333	Tfcp2
Dazl					ENSG00000230392	Tfr2
Dbh					ENSG00000230428	Tgds
Dbn1					ENSG00000230471	Thbs2
Dbndd1					ENSG00000230483	Thoc3
Dbp					ENSG00000230490	Thop1
Dcaf12					ENSG00000230492	Thra
Dcaf12l1					ENSG00000230521	Thsd4
Dcaf13					ENSG00000230534	Tiam2
Dcaf4					ENSG00000230609	Tigar
Dcaf5					ENSG00000230626	Timm44
Dcaf7					ENSG00000230648	Timp2
Dcakd					ENSG00000230676	Tjap1
Dcbld1					ENSG00000230690	Tkt
Dcbld2					ENSG00000230696	Tlcd3b
Dcdc2a					ENSG00000230725	Tlcd5
Dchs1					ENSG00000230739	Tle2
Dchs2					ENSG00000230790	Tle3
Dclk1					ENSG00000230805	Tmco3
Dclk2					ENSG00000230932	Tmco4
Dclk3					ENSG00000231156	Tmem104
Dclre1c					ENSG00000231484	Tmem108
Dcst1					ENSG00000231487	Tmem131
Dctd					ENSG00000231557	Tmem132c
Dctn1					ENSG00000231864	Tmem132d
Dctn3					ENSG00000231901	Tmem132e
Dctn4					ENSG00000231918	Tmem151a
Dcun1d2					ENSG00000231977	Tmem151b
Dcun1d3					ENSG00000231982	Tmem179
Dcun1d4					ENSG00000232034	Tmem184b
Dda1					ENSG00000232063	Tmem198
Ddah1					ENSG00000232072	Tmem199
Ddhd1					ENSG00000232197	Tmem201
Ddi2					ENSG00000232211	Tmem204
Ddit4					ENSG00000232259	Tmem229b
Ddn					ENSG00000232295	Tmem259
Ddo					ENSG00000232413	Tmem50a
Ddost					ENSG00000232528	Tmem63a
Ddr1					ENSG00000232581	Tmem63b
Ddrgk1					ENSG00000232682	Tmem87b
Ddx17					ENSG00000232710	Tmem9
Ddx21					ENSG00000232721	Tmod2
Ddx23					ENSG00000232732	Tnk2
Ddx24					ENSG00000232762	Tnrc18
Ddx25					ENSG00000232828	Tns1
Ddx39b					ENSG00000232926	Tns3
Ddx3x					ENSG00000232993	Tnxb
Ddx42					ENSG00000233028	Togaram2
Ddx46					ENSG00000233183	Tollip
Ddx47					ENSG00000233271	Tom1l2
Ddx5					ENSG00000233293	Tox2
Ddx50					ENSG00000233367	Tpm1
Ddx52					ENSG00000233406	Tppp
Ddx54					ENSG00000233472	Tppp3
Ddx6					ENSG00000233502	Traf3
Deaf1					ENSG00000233542	Traf5
Decr1					ENSG00000233739	Traf7
Dedd2					ENSG00000233842	Tram2
Def8					ENSG00000233887	Trank1
Degs1					ENSG00000233936	Trappc10
Degs2					ENSG00000234210	Trappc12
Denn2b					ENSG00000234225	Trappc5
Dennd1a					ENSG00000234241	Trappc9
Dennd1b					ENSG00000234255	Trib1
Dennd4b					ENSG00000234261	Trim36
Dennd5a					ENSG00000234311	Trim39
Dennd6b					ENSG00000234396	Trim46
Depdc1b					ENSG00000234471	Trim67
Deptor					ENSG00000234537	Trim71
Dera					ENSG00000234630	Trpc4
Derl1					ENSG00000234646	Trpm4
Desi1					ENSG00000234677	Tsc2
Desi2					ENSG00000234773	Tsen54
Deup1					ENSG00000235091	Tsix
Dffb					ENSG00000235099	Tsn
Dgat2					ENSG00000235121	Tspan15
Dgcr6					ENSG00000235138	Tspan18
Dgcr8					ENSG00000235151	Tspan9
Dgke					ENSG00000235246	Ttbk1
Dgkg					ENSG00000235281	Ttc3
Dgkh					ENSG00000235377	Ttc34
Dgki					ENSG00000235426	Ttc7b
Dgkz					ENSG00000235499	Ttll8
Dglucy					ENSG00000235659	Ttyh1
Dguok					ENSG00000235749	Ttyh3
Dhcr24					ENSG00000235779	Tub
Dhdds					ENSG00000236283	Tulp2
Dhrs7b					ENSG00000236472	Tulp4
Dhtkd1					ENSG00000236543	Twf2
Dhx30					ENSG00000236701	Txndc11
Dhx32					ENSG00000236710	Tysnd1
Dhx57					ENSG00000236817	Uba1
Diablo					ENSG00000236829	Uba2
Diaph3					ENSG00000236833	Ubap2
Dicer1					ENSG00000236941	Ube2j2
Dido1					ENSG00000236948	Ube2o
Dio2					ENSG00000237015	Ube3b
Dip2a					ENSG00000237167	Ubqln1
Dip2b					ENSG00000237390	Ubr3
Dipk1b					ENSG00000237422	Ubr4
Diras1					ENSG00000237480	Ubtf
Diras2					ENSG00000237734	Umodl1
Dis3l					ENSG00000237920	Unc13a
Dis3l2					ENSG00000237938	Unc13c
Disc1					ENSG00000238009	Unc5a
Disp2					ENSG00000238043	Unc5b
Disp3					ENSG00000238279	Ung
Dixdc1					ENSG00000239408	Unkl
Dkk2					ENSG00000239922	Upf1
Dkk3					ENSG00000240093	Urb1
Dlat					ENSG00000240143	Usb1
Dlc1					ENSG00000240207	Usf2
Dlg1					ENSG00000240882	Usp22
Dlg2					ENSG00000240980	Ust
Dlg3					ENSG00000241449	Uxs1
Dlg4					ENSG00000241666	Vash2
Dlg5					ENSG00000241929	Vegfa
Dlgap1					ENSG00000242078	Vegfb
Dlgap2					ENSG00000242590	Vgll4
Dlgap3					ENSG00000243176	Vhl
Dlgap4					ENSG00000243273	Vipr1
Dlst					ENSG00000243620	Vopp1
Dmac2					ENSG00000244137	Vps13d
Dmkn					ENSG00000245768	Vps51
Dmrt2					ENSG00000247011	Vps9d1
Dmtn					ENSG00000247925	Vstm4
Dmxl2					ENSG00000248015	Vtn
Dnaaf5					ENSG00000248235	Vwa2
Dnaaf6					ENSG00000248416	Vwa5b1
Dnaaf9					ENSG00000248482	Vwa5b2
Dnah10					ENSG00000248537	Vwa8
Dnah11					ENSG00000248596	Wbp1l
Dnah12					ENSG00000248647	Wdr1
Dnah14					ENSG00000248734	Wdr20
Dnah17					ENSG00000248753	Wdr24
Dnah2					ENSG00000248840	Wdr25
Dnah6					ENSG00000248863	Wdr26
Dnah8					ENSG00000248994	Wdr81
Dnaja2					ENSG00000249001	Wipf3
Dnajb1					ENSG00000249056	Wiz
Dnajb11					ENSG00000249125	Wnk2
Dnajb2					ENSG00000249141	Wnt3
Dnajb5					ENSG00000249295	Wnt7b
Dnajb6					ENSG00000249328	Wscd1
Dnajb6-ps					ENSG00000249347	Wwc1
Dnajc1					ENSG00000249526	Wwox
Dnajc10					ENSG00000249639	Wwtr1
Dnajc11					ENSG00000249738	Xkr6
Dnajc15					ENSG00000249753	Xrcc3
Dnajc25					ENSG00000249803	Yeats2
Dnajc27					ENSG00000249807	Yy1
Dnajc3					ENSG00000249852	Zbtb14
Dnajc5					ENSG00000249926	Zbtb16
Dnajc6					ENSG00000250060	Zbtb17
Dnajc7					ENSG00000250259	Zbtb20
Dnajc8					ENSG00000250264	Zbtb46
Dnal1					ENSG00000250310	Zbtb7a
Dnal4					ENSG00000250385	Zbtb7c
Dner					ENSG00000250415	Zc3h18
Dnlz					ENSG00000250424	Zc3h3
Dnm1					ENSG00000250500	Zc3h4
Dnm1l					ENSG00000250771	Zc3h7a
Dnm3					ENSG00000250820	Zc3h7b
Dnmt3a					ENSG00000250848	Zcchc14
Dnmt3l					ENSG00000250850	Zdhhc1
Dock1					ENSG00000250915	Zdhhc8
Dock2					ENSG00000250934	Zfand2a
Dock3					ENSG00000251088	Zfand3
Dock4					ENSG00000251294	Zfhx3
Dock5					ENSG00000251379	Zfpm1
Dock7					ENSG00000251423	Zfr2
Dock8					ENSG00000251484	Zfx
Dock9					ENSG00000251488	Zfyve21
Dohh					ENSG00000251652	Zfyve28
Dok3					ENSG00000251661	Zgpat
Dok5					ENSG00000251665	Zhx2
Dok6					ENSG00000251670	Zmat4
Dop1b					ENSG00000253047	Zmiz1
Dot1l					ENSG00000253181	Zmiz2
Dpcd					ENSG00000253196	Zmynd8
Dpf3					ENSG00000253480	Znrd2
Dph3					ENSG00000253483	Zswim6
Dpm3					ENSG00000253557	Zswim9
Dpp6					ENSG00000253574
Dpy19l3					ENSG00000253614
Dpys					ENSG00000253642
Dpysl2					ENSG00000253682
Dpysl3					ENSG00000253698
Dpysl5					ENSG00000253715
Drd2					ENSG00000253728
Drd4					ENSG00000253829
Drg1					ENSG00000253942
Drosha					ENSG00000253960
Dsc2					ENSG00000254035
Dscam					ENSG00000254039
Dscaml1					ENSG00000254094
Dsg2					ENSG00000254138
Dsg3					ENSG00000254197
Dst					ENSG00000254230
Dstyk					ENSG00000254248
Dtd1					ENSG00000254265
Dtna					ENSG00000254367
Dtnb					ENSG00000254404
Dtwd2					ENSG00000254411
Dtx1					ENSG00000254536
Dtx2					ENSG00000254548
Dtx3					ENSG00000254557
Dtymk					ENSG00000254559
Dus3l					ENSG00000254695
Dusp10					ENSG00000254719
Dusp16					ENSG00000254741
Dusp22					ENSG00000254765
Dusp28					ENSG00000254777
Dusp29					ENSG00000254812
Dusp3					ENSG00000254818
Dusp6					ENSG00000254964
Dusp7					ENSG00000254975
Dvl1					ENSG00000254979
Dym					ENSG00000255026
Dync1h1					ENSG00000255037
Dync1i1					ENSG00000255050
Dync1i2					ENSG00000255054
Dync1li1					ENSG00000255089
Dync1li2					ENSG00000255108
Dync2i2					ENSG00000255142
Dync2li1					ENSG00000255158
Dynll2					ENSG00000255182
Dynlt3					ENSG00000255197
Dyrk2					ENSG00000255224
Dyrk3					ENSG00000255240
Dysf					ENSG00000255292
Dzank1					ENSG00000255320
E130006D01Rik					ENSG00000255343
E130111B04Rik					ENSG00000255345
E130202H07Rik					ENSG00000255439
E130208F15Rik					ENSG00000255456
E130307A14Rik					ENSG00000255498
E130308A19Rik					ENSG00000255557
E130311K13Rik					ENSG00000255575
E2f1					ENSG00000255583
E2f2					ENSG00000255585
E2f3					ENSG00000255639
E2f7					ENSG00000255689
E330011O21Rik					ENSG00000255704
E330017L17Rik					ENSG00000255835
E430024P14Rik					ENSG00000255872
E4f1					ENSG00000255946
Ebf1					ENSG00000255968
Ebf2					ENSG00000256028
Ebf3					ENSG00000256101
Ecd					ENSG00000256209
Ece1					ENSG00000256312
Echdc3					ENSG00000256341
Edaradd					ENSG00000256481
Edc3					ENSG00000256484
Ednrb					ENSG00000256500
Eef1a1-ps1					ENSG00000256552
Eef1a2					ENSG00000256810
Eef1akmt4					ENSG00000256824
Eef1b2					ENSG00000256955
Eef1e1					ENSG00000256982
Eef2					ENSG00000256988
Eef2-ps2					ENSG00000257060
Eepd1					ENSG00000257277
Efcab5					ENSG00000257322
Efcab6					ENSG00000257341
Efcab8					ENSG00000257346
Efemp2					ENSG00000257378
Efhd2					ENSG00000257398
Efna3					ENSG00000257489
Efna5					ENSG00000257506
Efnb1					ENSG00000257622
Efnb2					ENSG00000257639
Efr3a					ENSG00000257767
Efr3b					ENSG00000257883
Eftud2					ENSG00000257943
Egf					ENSG00000258101
Egfem1					ENSG00000258150
Egfl8					ENSG00000258154
Egflam					ENSG00000258314
Egfr					ENSG00000258383
Egln1					ENSG00000258446
Egln2					ENSG00000258481
Egr1					ENSG00000258654
Egr3					ENSG00000258663
Ehbp1					ENSG00000258674
Ehd4					ENSG00000258702
Ehf					ENSG00000258717
Ehmt2					ENSG00000258736
Eif1ax					ENSG00000258760
Eif1b					ENSG00000258807
Eif2ak4					ENSG00000258858
Eif2b2					ENSG00000258875
Eif3a					ENSG00000258909
Eif3b					ENSG00000258919
Eif3d					ENSG00000258922
Eif3f					ENSG00000258924
Eif3h					ENSG00000258949
Eif3j2					ENSG00000258959
Eif3l					ENSG00000259003
Eif4b					ENSG00000259006
Eif4e2					ENSG00000259018
Eif4g1					ENSG00000259037
Eif4g2					ENSG00000259060
Eif4g3					ENSG00000259098
Eif4h					ENSG00000259132
Eif5b					ENSG00000259135
Eipr1					ENSG00000259171
Elac2					ENSG00000259200
Elapor1					ENSG00000259275
Elapor2					ENSG00000259347
Elavl2					ENSG00000259363
Elavl3					ENSG00000259383
Elavl4					ENSG00000259410
Elf2					ENSG00000259420
Elfn1					ENSG00000259443
Elfn2					ENSG00000259508
Elk4					ENSG00000259539
Ell					ENSG00000259570
Elmo1					ENSG00000259635
Elmo2					ENSG00000259683
Elmod1					ENSG00000259711
Elovl2					ENSG00000259712
Elovl4					ENSG00000259725
Elovl5					ENSG00000259755
Elovl6					ENSG00000259780
Elp4					ENSG00000259784
Emb					ENSG00000259793
Emc1					ENSG00000259805
Emc3					ENSG00000259813
Emc7					ENSG00000259827
Emc8					ENSG00000259870
Eme2					ENSG00000259881
Emid1					ENSG00000259891
Eml1					ENSG00000259899
Eml2					ENSG00000259910
Eml4					ENSG00000259952
Eml6					ENSG00000260005
Emp2					ENSG00000260051
Emsy					ENSG00000260052
Emx1					ENSG00000260086
Enah					ENSG00000260092
Enc1					ENSG00000260100
Endog					ENSG00000260107
Eng					ENSG00000260111
Engase					ENSG00000260121
Enho					ENSG00000260132
Eno1b					ENSG00000260158
Eno2					ENSG00000260160
Enoph1					ENSG00000260167
Enox1					ENSG00000260190
Enpp3					ENSG00000260234
Enpp5					ENSG00000260256
ENSMUSG00000119942					ENSG00000260261
ENSMUSG00000119958					ENSG00000260351
ENSMUSG00000119959					ENSG00000260425
ENSMUSG00000120010					ENSG00000260447
ENSMUSG00000120055					ENSG00000260466
ENSMUSG00000120072					ENSG00000260473
ENSMUSG00000120124					ENSG00000260496
ENSMUSG00000120133					ENSG00000260517
ENSMUSG00000120223					ENSG00000260563
ENSMUSG00000120303					ENSG00000260599
ENSMUSG00000120400					ENSG00000260618
ENSMUSG00000120434					ENSG00000260646
ENSMUSG00000120476					ENSG00000260681
ENSMUSG00000120516					ENSG00000260702
ENSMUSG00000120682					ENSG00000260740
ENSMUSG00000120700					ENSG00000260793
ENSMUSG00000120745					ENSG00000260803
ENSMUSG00000120798					ENSG00000260892
ENSMUSG00000120827					ENSG00000260899
ENSMUSG00000120860					ENSG00000260911
ENSMUSG00000120926					ENSG00000260914
ENSMUSG00000120942					ENSG00000260919
ENSMUSG00000120993					ENSG00000260951
ENSMUSG00000121063					ENSG00000260972
ENSMUSG00000121068					ENSG00000260997
ENSMUSG00000121078					ENSG00000261026
ENSMUSG00000121141					ENSG00000261044
ENSMUSG00000121203					ENSG00000261063
ENSMUSG00000121318					ENSG00000261093
ENSMUSG00000121395					ENSG00000261118
ENSMUSG00000121445					ENSG00000261130
ENSMUSG00000121485					ENSG00000261204
ENSMUSG00000121572					ENSG00000261218
Entpd1					ENSG00000261226
Entpd3					ENSG00000261273
Entpd4					ENSG00000261276
Entpd7					ENSG00000261320
Entr1					ENSG00000261342
Entrep1					ENSG00000261396
Entrep2					ENSG00000261419
Eogt					ENSG00000261430
Epas1					ENSG00000261434
Epb41					ENSG00000261459
Epb41l1					ENSG00000261505
Epb41l3					ENSG00000261532
Epb41l4a					ENSG00000261564
Epb41l4b					ENSG00000261625
Epc1					ENSG00000261641
Epdr1					ENSG00000261642
Epg5					ENSG00000261655
Epha2					ENSG00000261675
Epha4					ENSG00000261691
Epha6					ENSG00000261717
Epha8					ENSG00000261719
Ephb1					ENSG00000261720
Ephb2					ENSG00000261732
Ephb3					ENSG00000261790
Ephb6					ENSG00000261795
Ephx2					ENSG00000261889
Epm2a					ENSG00000262089
Epn1					ENSG00000262115
Epn2					ENSG00000262172
Epo					ENSG00000262227
Epop					ENSG00000262304
Eps8					ENSG00000262358
Epsti1					ENSG00000262362
Erbin					ENSG00000262370
Erc2					ENSG00000262539
Ercc2					ENSG00000262558
Ercc8					ENSG00000262624
Erg					ENSG00000262633
Ergic1					ENSG00000262652
Eri3					ENSG00000262660
Erich1					ENSG00000262662
Erich3					ENSG00000262786
Erlin1					ENSG00000262791
Ero1a					ENSG00000262879
Ero1b					ENSG00000262880
Erp27					ENSG00000262898
Esam					ENSG00000262966
Esm1					ENSG00000263011
Esr1					ENSG00000263063
Esr2					ENSG00000263126
Esrra					ENSG00000263167
Esrrb					ENSG00000263212
Esrrg					ENSG00000263494
Ess2					ENSG00000263547
Esyt1					ENSG00000263574
Etfdh					ENSG00000263624
Etl4					ENSG00000264167
Etnk1					ENSG00000264187
Etnk2					ENSG00000264449
Ets2					ENSG00000264548
Etv1					ENSG00000264647
Etv5					ENSG00000264666
Etv6					ENSG00000264769
Eva1c					ENSG00000264808
Evc					ENSG00000264812
Evi5l					ENSG00000264813
Evl					ENSG00000264860
Ewsr1					ENSG00000264968
Exoc2					ENSG00000265073
Exoc4					ENSG00000265126
Exoc6					ENSG00000265136
Exoc7					ENSG00000265265
Exog					ENSG00000265303
Exosc4					ENSG00000265399
Exosc8					ENSG00000265511
Exph5					ENSG00000265664
Ext1					ENSG00000265702
Ext2					ENSG00000265739
Extl1					ENSG00000266111
Extl2					ENSG00000266149
Extl3					ENSG00000266586
Eya1					ENSG00000266709
Eya2					ENSG00000266922
Eya4					ENSG00000266924
Ezr					ENSG00000266929
F2rl1					ENSG00000266941
F3					ENSG00000266955
F630206G17Rik					ENSG00000266978
F830212C03Rik					ENSG00000266987
F930017D23Rik					ENSG00000266990
Fa2h					ENSG00000266998
Faah					ENSG00000267001
Fads1					ENSG00000267007
Fads2					ENSG00000267030
Fads6					ENSG00000267047
Faim					ENSG00000267048
Faim2					ENSG00000267053
Fam102a					ENSG00000267056
Fam102b					ENSG00000267059
Fam107a					ENSG00000267077
Fam107b					ENSG00000267117
Fam117a					ENSG00000267131
Fam118a					ENSG00000267138
Fam120a					ENSG00000267139
Fam124a					ENSG00000267142
Fam131a					ENSG00000267157
Fam135b					ENSG00000267180
Fam13c					ENSG00000267205
Fam149b					ENSG00000267218
Fam161a					ENSG00000267219
Fam163b					ENSG00000267223
Fam167a					ENSG00000267228
Fam168a					ENSG00000267231
Fam168b					ENSG00000267243
Fam169a					ENSG00000267244
Fam169b					ENSG00000267283
Fam170a					ENSG00000267303
Fam170b					ENSG00000267314
Fam171a1					ENSG00000267324
Fam171a2					ENSG00000267335
Fam171b					ENSG00000267385
Fam184a					ENSG00000267409
Fam193b					ENSG00000267422
Fam20a					ENSG00000267426
Fam20b					ENSG00000267436
Fam20c					ENSG00000267466
Fam216a					ENSG00000267477
Fam217b					ENSG00000267503
Fam219a					ENSG00000267506
Fam222a					ENSG00000267507
Fam222b					ENSG00000267571
Fam227a					ENSG00000267592
Fam227b					ENSG00000267605
Fam234b					ENSG00000267655
Fam3c					ENSG00000267666
Fam53c					ENSG00000267678
Fam76a					ENSG00000267688
Fam81a					ENSG00000267706
Fam83f					ENSG00000267740
Fam8a1					ENSG00000267748
Fam91a1					ENSG00000267801
Fan1					ENSG00000267868
Fank1					ENSG00000267879
Far2					ENSG00000267980
Farp1					ENSG00000268030
Fars2					ENSG00000268093
Farsb					ENSG00000268112
Fasn					ENSG00000268119
Fat1					ENSG00000268173
Fat3					ENSG00000268193
Fate1					ENSG00000268199
Faxc					ENSG00000268201
Fbln1					ENSG00000268218
Fbn1					ENSG00000268230
Fbn2					ENSG00000268575
Fbrsl1					ENSG00000268650
Fbxl13					ENSG00000268670
Fbxl16					ENSG00000268746
Fbxl17					ENSG00000268790
Fbxl18					ENSG00000268833
Fbxl2					ENSG00000268884
Fbxl20					ENSG00000268906
Fbxl3					ENSG00000269066
Fbxl7					ENSG00000269068
Fbxl9					ENSG00000269139
Fbxo2					ENSG00000269161
Fbxo21					ENSG00000269177
Fbxo22					ENSG00000269237
Fbxo25					ENSG00000269275
Fbxo31					ENSG00000269307
Fbxo34					ENSG00000269321
Fbxo41					ENSG00000269371
Fbxo42					ENSG00000269425
Fbxo44					ENSG00000269469
Fbxo9					ENSG00000269481
Fbxw11					ENSG00000269534
Fbxw4					ENSG00000269535
Fbxw5					ENSG00000269652
Fbxw7					ENSG00000269694
Fbxw8					ENSG00000269711
Fcgrt					ENSG00000269794
Fcho1					ENSG00000269802
Fchsd1					ENSG00000269896
Fchsd2					ENSG00000269901
Fdft1					ENSG00000269915
Fem1c					ENSG00000269934
Fen1					ENSG00000270087
Fendrr					ENSG00000270175
Fer					ENSG00000270249
Fer1l6					ENSG00000270257
Fermt2					ENSG00000270299
Fes					ENSG00000270361
Fez1					ENSG00000270504
Fezf2					ENSG00000270538
Ffar2					ENSG00000270598
Fgd5					ENSG00000270726
Fgd6					ENSG00000270937
Fgf12					ENSG00000270994
Fgf13					ENSG00000271199
Fgf18					ENSG00000271547
Fgf22					ENSG00000271696
Fgf9					ENSG00000271709
Fgfr1					ENSG00000271717
Fgfr1op2					ENSG00000271781
Fgfr2					ENSG00000271810
Fgfr3					ENSG00000271811
Fggy					ENSG00000271858
Fhad1					ENSG00000271933
Fhip1a					ENSG00000271959
Fhip1b					ENSG00000271981
Fhip2a					ENSG00000272004
Fhit					ENSG00000272078
Fhl1					ENSG00000272079
Fhl2					ENSG00000272092
Fhod3					ENSG00000272104
Fibcd1					ENSG00000272115
Fig4					ENSG00000272161
Fign					ENSG00000272172
Filip1					ENSG00000272248
Fip1l1					ENSG00000272298
Fiz1					ENSG00000272305
Fkbp15					ENSG00000272347
Fkbp1a					ENSG00000272438
Fkbp4					ENSG00000272442
Fkbp5					ENSG00000272449
Fkbp6					ENSG00000272482
[truncated: 4,586 more rows]
